# Supplementary material for: Effect of SNPs on Litter Size in Swine
Source: Curr Issues Mol Biol. 2024 Jun 24;46(7):6328–45. doi: 10.3390/cimb46070378 (PMC11276056; doi:10.3390/cimb46070378)
Supplement: Supplementary file 1 [file cimb-46-00378-s001.zip]

Archive with 1 entries (1 files):
- cimb-2945041-Supplmentary.pdf
